# Supplementary material for: Pathological, microbiological, and molecular characterization of uterine samples in culled sows from farms with a history of reproductive failure in Brazil
Source: Vet Res Commun. 2026 Jul 31;50(5):493. doi: 10.1007/s11259-026-11435-6 (PMC13427965; doi:10.1007/s11259-026-11435-6)
Supplement: Supplementary file 1 — Supplementary Material 1 (XLSX 17.9 KB) [file 11259_2026_11435_MOESM1_ESM.xlsx]

## Sheet: Planilha1
Samples	PCV3	PCV2	E. rhusiopathiae	Leptospira interrogans	Parvovirus	Chlamydia spp.	Toxoplasma gondii	Brucella suis	Listeria sp.	Mycoplasma suis
1	ND	ND	ND	ND	ND	ND	ND	ND	ND	ND
2	ND	ND	ND	ND	ND	ND	ND	ND	ND	ND
3	ND	32.88	ND	ND	ND	ND	ND	ND	ND	ND
4	ND	ND	ND	ND	30.83	ND	ND	ND	ND	ND
5	ND	ND	ND	ND	ND	ND	ND	ND	ND	ND
6	ND	ND	ND	ND	ND	ND	ND	ND	ND	ND
7	ND	ND	ND	ND	ND	ND	ND	ND	ND	ND
8	ND	ND	ND	ND	ND	ND	ND	ND	ND	ND
9	ND	ND	ND	ND	ND	ND	ND	ND	ND	ND
10	ND	30.24	35.11	ND	33.64	ND	ND	ND	ND	ND
11	ND	ND	ND	ND	ND	ND	ND	ND	ND	ND
12	ND	ND	ND	ND	ND	ND	ND	ND	ND	ND
13	ND	ND	ND	ND	29.07	ND	ND	ND	ND	ND
14	ND	ND	ND	ND	ND	ND	ND	ND	ND	ND
15	ND	ND	ND	29.11	ND	ND	ND	ND	ND	ND
16	ND	ND	ND	ND	ND	ND	ND	ND	ND	ND
17	ND	ND	ND	ND	ND	ND	ND	ND	ND	ND
18	ND	ND	ND	ND	ND	ND	ND	ND	ND	ND
19	ND	ND	ND	ND	ND	ND	ND	ND	ND	ND
20	ND	ND	ND	ND	ND	ND	ND	ND	ND	ND
21	ND	ND	ND	31.09	ND	ND	ND	ND	ND	ND
22	31.42	ND	ND	ND	ND	ND	ND	ND	ND	ND
23	ND	ND	35.22	ND	34.88	ND	ND	ND	ND	ND
24	ND	ND	ND	ND	ND	ND	ND	ND	ND	ND
25	ND	ND	ND	ND	ND	ND	ND	ND	ND	ND
26		ND	30.01	ND	ND	ND	ND	ND	ND	ND
27	ND	ND	ND	ND	ND	ND	ND	ND	ND	ND
28	ND	ND	ND	ND	ND	ND	ND	ND	ND	ND
29	ND	ND	ND	ND	ND	ND	ND	ND	ND	ND
30	ND	ND	ND	ND	ND	ND	ND	ND	ND	ND
31	ND	31.56	ND	ND	ND	ND	ND	ND	ND	ND
32	ND	ND	ND	ND	ND	ND	ND	ND	ND	ND
33	ND	ND	ND	ND	ND	ND	ND	ND	ND	ND
34	ND	ND	ND	ND	ND	ND	ND	ND	ND	ND
35	ND	ND	34.86	ND	ND	ND	ND	ND	ND	ND
36	ND	ND	ND	ND	ND	ND	ND	ND	ND	ND
37	ND	30.45	ND	ND	34.02	ND	ND	ND	ND	ND
38	ND	ND	ND	ND	ND	ND	ND	ND	ND	ND
39	ND	33.18	ND	ND	ND	ND	ND	ND	ND	ND
40	ND	ND	ND	ND	ND	ND	ND	ND	ND	ND
41	ND	ND	ND	ND	ND	ND	ND	ND	ND	ND
42	ND	ND	ND	ND	ND	ND	ND	ND	ND	ND
43	33.07	ND	ND	ND	ND	ND	ND	ND	ND	ND
44	ND	ND	ND	ND	ND	ND	ND	ND	ND	ND
45	ND	29.16	ND	ND	ND	ND	ND	ND	ND	ND
46	ND	ND	ND	ND	ND	ND	ND	ND	ND	ND
47	ND	ND	ND	ND	ND	ND	ND	ND	ND	ND
48	ND	ND	ND	ND	ND	ND	ND	ND	ND	ND
49	ND	ND	ND	ND	ND	ND	ND	ND	ND	ND
50	ND	ND	ND	ND	ND	ND	ND	ND	ND	ND
51	ND	ND	ND	ND	ND	ND	ND	ND	ND	ND
52	ND	ND	ND	ND	ND	ND	ND	ND	ND	ND
53	ND	ND	ND	ND	ND	ND	ND	ND	ND	ND
55	34.28	ND	ND	ND	ND	ND	ND	ND	ND	ND
56	ND	ND	ND	ND	29.15	ND	ND	ND	ND	ND
56	ND	ND	ND	ND	ND	ND	ND	ND	ND	ND
57	ND	ND	ND	ND	ND	ND	ND	ND	ND	ND
58	ND	ND	ND	ND	34.23	ND	ND	ND	ND	ND
59	ND	ND	29.37	ND	ND	ND	ND	ND	ND	ND
60	ND	37.65	ND	ND	30.43	ND	ND	ND	ND	ND
61	ND	ND	37.51	ND	ND	ND	ND	ND	ND	ND
62	ND	ND	ND	ND	ND	ND	ND	ND	ND	ND
63	ND	ND	ND	ND	ND	ND	ND	ND	ND	ND
64	ND	ND	ND	ND	ND	ND	ND	ND	ND	ND
65	ND	ND	ND	ND	ND	ND	ND	ND	ND	ND
66	ND	ND	29.71	ND	ND	ND	ND	ND	ND	ND
67	ND	ND	ND	ND	ND	ND	ND	ND	ND	ND
68	ND	ND	ND	ND	ND	ND	ND	ND	ND	ND
69	ND	ND	ND	ND	ND	ND	ND	ND	ND	ND
70	ND	ND	ND	ND	ND	ND	ND	ND	ND	ND
71	ND	ND	ND	ND	ND	ND	ND	ND	ND	ND
72	ND	ND	ND	ND	ND	ND	ND	ND	ND	ND
73	ND	ND	ND	ND	ND	ND	ND	ND	ND	ND
74	ND	ND	34.65	ND	ND	ND	ND	ND	ND	ND
75	ND	ND	ND	ND	ND	ND	ND	ND	ND	ND
76	ND	ND	ND	ND	ND	ND	ND	ND	ND	ND
77	ND	ND	35.96	31.41	ND	ND	ND	ND	ND	ND
78	ND	ND	ND	ND	ND	ND	ND	ND	ND	ND
79	ND	ND	ND	ND	ND	ND	ND	ND	ND	ND
80	ND	ND	31.13	ND	ND	ND	ND	ND	ND	ND
81	ND	ND	ND	30.09	ND	ND	ND	ND	ND	ND
82	ND	ND	ND	33.56	ND	ND	ND	ND	ND	ND
83	ND	ND	ND	ND	ND	ND	ND	ND	ND	ND
84	ND	ND	ND	ND	ND	ND	ND	ND	ND	ND
85	ND	ND	ND	ND	ND	ND	ND	ND	ND	ND
86	ND	ND	ND	ND	ND	ND	ND	ND	ND	ND
87	ND	ND	ND	ND	ND	ND	ND	ND	ND	ND
88	ND	ND	ND	ND	ND	ND	ND	ND	ND	ND
89	34.19	29.93	33.13	ND	ND	ND	ND	ND	ND	ND
90	ND	31.28	33.76	ND	ND	ND	ND	ND	ND	ND
91	ND	ND	ND	ND	ND	ND	ND	ND	ND	ND
92	ND	ND	ND	ND	ND	ND	ND	ND	ND	ND
93	ND	ND	ND	ND	ND	ND	ND	ND	ND	ND
94	ND	ND	ND	ND	ND	ND	ND	ND	ND	ND
95	ND	ND	ND	30.84	ND	ND	ND	ND	ND	ND
96	ND	ND	ND	ND	ND	ND	ND	ND	ND	ND
97	ND	ND	ND	ND	ND	ND	ND	ND	ND	ND
98	ND	ND	ND	ND	ND	ND	ND	ND	ND	ND
99	ND	ND	ND	ND	ND	ND	ND	ND	ND	ND
100	ND	ND	ND	ND	ND	ND	ND	ND	ND	ND
101	34.09	29.37	ND	ND	30.56	ND	ND	ND	ND	ND
102	ND	ND	ND	ND	ND	ND	ND	ND	ND	ND
103	ND	ND	ND	ND	ND	ND	ND	ND	ND	ND
104	ND	ND	ND	ND	ND	ND	ND	ND	ND	ND
105	ND	ND	31.33	ND	ND	ND	ND	ND	ND	ND
106	ND	ND	ND	ND	ND	ND	ND	ND	ND	ND
107	ND	33.06	ND	ND	ND	ND	ND	ND	ND	ND
108	ND	31.96	ND	ND	ND	ND	ND	ND	ND	ND
109	ND	ND	ND	ND	ND	ND	ND	ND	ND	ND
110	30.47	35.18	ND	ND	ND	ND	ND	ND	ND	ND
111	ND	ND	ND	ND	ND	ND	ND	ND	ND	ND
112	ND	ND	ND	ND	ND	ND	ND	ND	ND	ND
113	ND	33.03	ND	29.71	ND	ND	ND	ND	ND	ND
114	ND	ND	ND	ND	34.01	ND	ND	ND	ND	ND
115	33.5	ND	32.34	ND	ND	ND	ND	ND	ND	ND
116	ND	ND	30.08	ND	ND	ND	ND	ND	ND	ND
117	ND	ND	ND	ND	ND	ND	ND	ND	ND	ND
118	ND	ND	ND	ND	ND	ND	ND	ND	ND	ND
119	ND	ND	ND	ND	ND	ND	ND	ND	ND	ND
120	ND	ND	ND	ND	ND	ND	ND	ND	ND	ND
121	ND	ND	ND	ND	ND	ND	ND	ND	ND	ND
122	ND	ND	ND	ND	34.09	ND	ND	ND	ND	ND
123	29.99	ND	ND	ND	ND	ND	ND	ND	ND	ND
124	ND	ND	ND	33.82	ND	ND	ND	ND	ND	ND
125	ND	ND	ND	ND	ND	ND	ND	ND	ND	ND
126	ND	ND	ND	ND	ND	ND	ND	ND	ND	ND
127	ND	ND	ND	ND	ND	ND	ND	ND	ND	ND
128	ND	ND	ND	ND	ND	ND	ND	ND	ND	ND
129	ND	ND	ND	ND	ND	ND	ND	ND	ND	ND
130	ND	ND	33.22	ND	ND	ND	ND	ND	ND	ND
131	ND	ND	31.19	35.12	ND	ND	ND	ND	ND	ND
132	ND	ND	ND	ND	ND	ND	ND	ND	ND	ND
133	ND	ND	ND	ND	ND	ND	ND	ND	ND	ND
134	ND	ND	ND	ND	ND	ND	ND	ND	ND	ND
135	ND	ND	ND	ND	ND	ND	ND	ND	ND	ND
136	34.7	ND	ND	ND	ND	ND	ND	ND	ND	ND
137	ND	ND	ND	ND	ND	ND	ND	ND	ND	ND
138	ND	ND	ND	ND	ND	ND	ND	ND	ND	ND
139	34.44	ND	ND	ND	ND	ND	ND	ND	ND	ND
140	ND	ND	ND	ND	ND	ND	ND	ND	ND	ND
141	ND	ND	ND	ND	ND	ND	ND	ND	ND	ND
142	ND	ND	ND	ND	ND	ND	ND	ND	ND	ND
143	ND	ND	34.54	ND	ND	ND	ND	ND	ND	ND
144	ND	30.14	ND	ND	ND	ND	ND	ND	ND	ND
145	ND	ND	ND	ND	ND	ND	ND	ND	ND	ND
146	ND	ND	ND	ND	ND	ND	ND	ND	ND	ND
147	ND	ND	ND	ND	ND	ND	ND	ND	ND	ND
148	ND	ND	ND	ND	ND	ND	ND	ND	ND	ND
149	ND	ND	ND	ND	ND	ND	ND	ND	ND	ND
150	ND	ND	ND	ND	ND	ND	ND	ND	ND	ND
151	ND	ND	ND	ND	ND	ND	ND	ND	ND	ND
152	ND	ND	30.98	ND	ND	ND	ND	ND	ND	ND
153	ND	ND	ND	ND	35.85	ND	ND	ND	ND	ND
154	ND	ND	ND	ND	ND	ND	ND	ND	ND	ND
155	ND	ND	ND	ND	ND	ND	ND	ND	ND	ND
156	ND	ND	ND	ND	ND	ND	ND	ND	ND	ND
157	ND	ND	ND	ND	ND	ND	ND	ND	ND	ND
158	ND	ND	ND	ND	ND	ND	ND	ND	ND	ND
159	ND	ND	ND	ND	ND	ND	ND	ND	ND	ND
160	30.02	29.37	ND	ND	ND	ND	ND	ND	ND	ND
161	ND	ND	ND	ND	ND	ND	ND	ND	ND	ND
162	ND	29.91	ND	ND	ND	ND	ND	ND	ND	ND
163	ND	ND	ND	ND	ND	ND	ND	ND	ND	ND
164	ND	ND	ND	ND	ND	ND	ND	ND	ND	ND
165	ND	ND	ND	ND	ND	ND	ND	ND	ND	ND
166	ND	ND	ND	ND	ND	ND	ND	ND	ND	ND
167	ND	ND	ND	ND	ND	ND	ND	ND	ND	ND
168	ND	ND	33.14	ND	ND	ND	ND	ND	ND	ND
169	ND	ND	ND	ND	ND	ND	ND	ND	ND	ND
170	ND	ND	ND	ND	ND	ND	ND	ND	ND	ND
171	ND	ND	34.73	ND	ND	ND	ND	ND	ND	ND
172	ND	ND	ND	ND	33.84	ND	ND	ND	ND	ND
173	ND	ND	ND	ND	ND	ND	ND	ND	ND	ND
174	ND	ND	ND	ND	ND	ND	ND	ND	ND	ND
175	ND	ND	ND	ND	ND	ND	ND	ND	ND	ND
176	ND	ND	ND	ND	ND	ND	ND	ND	ND	ND
177	ND	ND	ND	ND	ND	ND	ND	ND	ND	ND
178	ND	ND	ND	ND	ND	ND	ND	ND	ND	ND
179	ND	ND	ND	ND	ND	ND	ND	ND	ND	ND
180	ND	ND	ND	ND	ND	ND	ND	ND	ND	ND
182	ND	ND	ND	ND	ND	ND	ND	ND	ND	ND
183	ND	ND	ND	ND	ND	ND	ND	ND	ND	ND
184	33.71	29.34	ND	ND	ND	ND	ND	ND	ND	ND
185	31.89	ND	ND	ND	ND	ND	ND	ND	ND	ND
186	ND	34.03	34.04	ND	ND	ND	ND	ND	ND	ND
187	ND	ND	ND	ND	ND	ND	ND	ND	ND	ND
188	ND	ND	ND	ND	ND	ND	ND	ND	ND	ND
189	ND	32.05	ND	ND	ND	ND	ND	ND	ND	ND
190	ND	ND	ND	ND	ND	ND	ND	ND	ND	ND
191	ND	ND	29.66	ND	ND	ND	ND	ND	ND	ND
192	ND	ND	ND	ND	ND	ND	ND	ND	ND	ND
193	ND	ND	ND	ND	ND	ND	ND	ND	ND	ND
194	ND	ND	ND	ND	ND	ND	ND	ND	ND	ND
195	ND	33.09	ND	ND	ND	ND	ND	ND	ND	ND
196	ND	ND	ND	29.31	ND	ND	ND	ND	ND	ND
197	ND	ND	ND	ND	ND	ND	ND	ND	ND	ND
198	ND	ND	29.14	ND	ND	ND	ND	ND	ND	ND
199	ND	ND	ND	ND	ND	ND	ND	ND	ND	ND
200	ND	ND	ND	ND	ND	ND	ND	ND	ND	ND
201	ND	ND	ND	ND	ND	ND	ND	ND	ND	ND
202	ND	ND	ND	ND	35.01	ND	ND	ND	ND	ND
203	ND	ND	ND	ND	ND	ND	ND	ND	ND	ND
204	ND	ND	ND	ND	ND	ND	ND	ND	ND	ND
205	ND	ND	ND	ND	ND	ND	ND	ND	ND	ND
206	ND	ND	ND	ND	ND	ND	ND	ND	ND	ND
207	ND	ND	ND	ND	ND	ND	ND	ND	ND	ND
Total	13/207	21/207	24/207	10/207	14/207	0/207	0/207	0/207	0/207	0/207
ND: Not detected
The numbers in the columns represent the cT values obtained from qPCR.
